# Supplementary material for: Disease-associated alleles in genome-wide association studies are enriched for derived low frequency alleles relative to HapMap and neutral expectations
Source: BMC Med Genomics. 2010 Dec 10;3:57. doi: 10.1186/1755-8794-3-57 (PMC3017004; doi:10.1186/1755-8794-3-57)
Supplement: Additional file 1 — GWAS data. This file is a Microsoft Excel spreadsheet that contains allele frequencies, ancestral vs. derived state, and phenotypic class for each disease-associated allele analyzed in this study. [file 1755-8794-3-57-S1.XLS]

## Sheet: Sheet1
SNP	Risk allele Frequency in controls (or CEU, if control data missing)	Risk allele Ancestral?	Odds ratio	Replicated SNP?	Phenotypic class
rs1000113	0.07	Derived	1.54		Misc. (disease)
rs1000778	0.32	Ancestral			Metabolism
rs10033464	0.08	Derived	1.39	Yes	Cardiovascular
rs10036748	0.76	Ancestral	1.23		Misc. (disease)
rs10038113	0.59	Ancestral	1.33		Neurological
rs10039254	0.571	Ancestral			Neurological
rs1004446	0.65	Derived	1.61		Metabolism
rs10045431	0.71	Ancestral	1.11		Misc. (disease)
rs10048146	0.19	Derived		Yes	Morphological
rs10049246	0.59	Ancestral			Neurological
rs1006737	0.32	Derived	1.18		Neurological
rs1006899	0.84	Ancestral			Misc. (disease)
rs1007738	0.77	Derived			Misc. (disease)
rs10078095	0.22	Derived			Morphological
rs10096633	0.098	Ancestral			Metabolism
rs1012053	0.84	Ancestral	1.59		Neurological
rs10134944	0.09	Derived	1.45		Neurological
rs10146997	0.248	Ancestral			Morphological
rs1015362	0.08	Derived	2.04		Morphological
rs1016343	0.18	Derived	1.37		Cancer
rs10168349	0.342	Ancestral			Morphological
rs10192369	0.47	Derived	1.17		Misc. (disease)
rs1020064	0.23	Ancestral	2.94		Misc. (disease)
rs10210302	0.48	Ancestral	1.19		Cardiovascular
rs10224002	0.258	Ancestral		Yes	Multiple phenotypic classes
rs10229603	0.31	Derived			Neurological
rs1024020	0.21	Derived			Cardiovascular
rs10244051	0.46	Derived			Metabolism
rs1024889	0.28	Derived			Morphological
rs10260404	0.35	Ancestral	1.335	Yes	Misc. (disease)
rs1035050	0.4	Ancestral	1.17		Neurological
rs1038304	0.47	Ancestral			Misc. (disease)
rs1039302	0.36	Derived			Morphological
rs10401969	0.06	Derived			Metabolism
rs10411210	0.9	Ancestral	1.15		Cancer
rs1042602	0.775	Ancestral	2.84	Yes	Morphological
rs1042725	0.51	Ancestral		Yes	Morphological
rs1042779	0.63	Derived	1.19		Neurological
rs10433903	0.66	Ancestral	1.33		Misc. (disease)
rs10438933	0.12	Derived	1.3		Misc. (disease)
rs10444502	0.28	Ancestral			Metabolism
rs10464870	0.78	Derived	1.24		Neurological
rs10468017	0.3	Derived			Metabolism
rs10472828	0.56	Ancestral		Yes	Morphological
rs10486567	0.77	Ancestral	1.12		Cancer
rs10486715	0.07	Derived			Morphological
rs10488631	0.12	Derived	1.52	Yes	Misc. (disease)
rs10490823	0.46	Ancestral			Misc. (disease)
rs10492664	0.84	Derived		Yes	Neurological
rs10492972	0.27	Derived	1.34		Misc. (disease)
rs10495928	0.25	Ancestral			Cardiovascular
rs10498345	0.3	Ancestral	2.33		Cardiovascular
rs10498712	0.25	Derived			Morphological
rs10499194	0.71	Ancestral	1.33		Misc. (disease)
rs10502868	0.08	Derived			Metabolism
rs10505477	0.5	Ancestral	1.17		Cancer
rs10506328	0.358	Derived			Morphological
rs10508343	0.04	Derived	3.81		Cancer
rs10508517	0.43	Derived			Morphological
rs10512248	0.31	Derived			Morphological
rs10512597	0.18	Derived			Cardiovascular
rs10513137	0.26	Ancestral		Yes	Morphological
rs10516430	0.28	Derived			Metabolism
rs10516487	0.77	Ancestral	1.38		Cardiovascular
rs10516526	0.06	Derived			Misc. (disease)
rs10517086	0.3	Derived	1.09		Misc. (disease)
rs1051730	0.35	Derived	1.33	Yes	Cancer
rs1052483	0.91	Ancestral			Morphological
rs10757278	0.45	Derived	1.28		Cardiovascular
rs10758658	0.186	Derived			Multiple phenotypic classes
rs10758669	0.35	Derived	1.12		Misc. (disease)
rs1076160	0.48	Derived	1.09		Misc. (disease)
rs10761659	0.46	Derived	1.23		Misc. (disease)
rs10761779	0.49	Derived			Metabolism
rs10762058	0.25	Ancestral	5		Misc. (disease)
rs10767971	0.467	Ancestral	3.24		Neurological
rs10769908	0.53	Derived			Morphological
rs10770612	0.19	Derived			Cardiovascular
rs10777332	0.11	Ancestral			Metabolism
rs10778213	0.513	Ancestral			Morphological
rs10783050	0.36	Derived	2.6		Morphological
rs10788819	0.22	Derived			Morphological
rs10795668	0.67	Derived	1.12		Cancer
rs10797919	0.59	Ancestral			Neurological
rs10800098	0.05	Derived	3.29		Misc. (disease)
rs10811661	0.837	Derived	1.2	Yes	Misc. (disease)
rs10815798	0.48	Ancestral			Neurological
rs10816533	0.29	Ancestral			Morphological
rs10831284	0.13	Ancestral			Neurological
rs10831496	0.341	Ancestral			Misc. (disease)
rs10838738	0.34	Derived			Morphological
rs10844154	0.54	Derived	1.87		Morphological
rs10852932	0.36	Ancestral			Cardiovascular
rs10876432	0.73	Ancestral			Morphological
rs10883365	0.48	Derived			Misc. (disease)
rs10887741	0.55	Ancestral	1.32		Morphological
rs10889353	0.327	Derived		Yes	Metabolism
rs10892151	0.028	Derived			Metabolism
rs10896449	0.52	Ancestral	1.1		Cancer
rs10898392	0.487	Derived			Morphological
rs10903129	0.54	Ancestral			Metabolism
rs10906982	0.48	Ancestral			Morphological
rs10913469	0.2	Ancestral			Morphological
rs10914144	0.833	Ancestral			Morphological
rs10918270	0.455	Derived	2.26		Neurological
rs10919071	0.87	Ancestral	2.05		Cardiovascular
rs10923931	0.11	Derived	1.13		Misc. (disease)
rs10928195	0.08	Derived			Morphological
rs10934853	0.28	Ancestral	1.12		Cancer
rs10935120	0.33	Ancestral			Morphological
rs10938397	0.45	Derived			Morphological
rs10938494	0.23	Derived			Metabolism
rs10945919	0.32	Derived			Cancer
rs10946398	0.32	Ancestral	1.12	Yes	Misc. (disease)
rs10948197	0.34	Ancestral			Morphological
rs10958409	0.15	Derived	1.36		Cardiovascular
rs10958476	0.23	Derived			Morphological
rs10961780	0.33	Derived			Morphological
rs10972341	0.6	Ancestral	2.32		Morphological
rs10975003	0.19	Ancestral	1.34		Misc. (disease)
rs10984447	0.77	Ancestral	1.17		Misc. (disease)
rs10993994	0.4	Ancestral	1.205	Yes	Cancer
rs10995271	0.39	Derived	1.25		Misc. (disease)
rs10999409	0.45	Derived	1.3		Morphological
rs11014166	0.66	Ancestral			Cardiovascular
rs11024074	0.72	Ancestral			Cardiovascular
rs11052552	0.49	Ancestral	1.49		Neurological
rs11064768	0.91	Ancestral			Neurological
rs11066301	0.35	Derived	4.65		Morphological
rs11071720	0.367	Ancestral			Cardiovascular
rs11083846	0.22	Derived	1.35		Cancer
rs11084753	0.67	Ancestral			Morphological
rs11085824	0.367	Derived			Cardiovascular
rs11107116	0.23	Ancestral			Morphological
rs1111875	0.3815	Derived	1.18	Yes	Misc. (disease)
rs11129795	0.23	Derived	1.27		Cardiovascular
rs11134178	0.05	Ancestral			Neurological
rs11153730	0.5	Derived			Cardiovascular
rs11171739	0.42	Ancestral	1.34		Misc. (disease)
rs11175593	0.02	Derived	1.54		Misc. (disease)
rs11177669	0.31	Ancestral			Morphological
rs11185790	0.21	Derived			Metabolism
rs11190140	0.48	Derived	1.2		Misc. (disease)
rs11191548	0.91	Ancestral	1.16		Cardiovascular
rs11205277	0.44	Derived			Morphological
rs11206510	0.81	Derived	1.15	Yes	Cardiovascular
rs11209026	0.93	Derived	3.84	Yes	Misc. (disease)
rs1121980	0.41	Ancestral	1.66	Yes	Morphological
rs1122608	0.75	Ancestral	1.15		Cardiovascular
rs11226373	0.15	Derived			Metabolism
rs1122794	0.776	Derived			Morphological
rs11228565	0.2	Derived	1.23		Cancer
rs11239550	0.229	Ancestral			Cardiovascular
rs11241713	0.066	Derived			Misc. (disease)
rs11243676	0.07	Derived			Misc. (disease)
rs11249433	0.39	Derived	1.16		Cancer
rs11254363	0.7	Ancestral			Metabolism
rs11465804	0.93	Ancestral	2.5		Misc. (disease)
rs1152846	0.77	Ancestral	1.7	Yes	Morphological
rs1153188	0.73	Derived	1.08		Morphological
rs1154155	0.14	Derived	1.69		Neurological
rs11574637	0.19	Derived	1.33		Misc. (disease)
rs11584383	0.7	Ancestral	1.18		Misc. (disease)
rs11591147	0.01	Derived			Metabolism
rs11597390	0.36	Ancestral			Metabolism
rs11602954	0.772	Ancestral			Cardiovascular
rs1160312	0.43	Derived	1.6		Morphological
rs11611208	0.06	Ancestral			Morphological
rs1161463	0.79	Derived			Neurological
rs11622475	0.3	Ancestral	1.13		Neurological
rs11646213	0.6	Derived	1.28		Cardiovascular
rs11648785	0.349	Derived			Morphological
rs11668477	0.18	Derived			Metabolism
rs1167796	0.71	Derived	1.2		Misc. (disease)
rs1167998	0.32	Ancestral			Metabolism
rs1169310	0.38	Derived			Metabolism
rs1169313	0.38	Ancestral			Metabolism
rs1172822	0.38	Derived		Yes	Morphological
rs11747270	0.09	Ancestral	1.33		Misc. (disease)
rs11761231	0.62	Ancestral	1.32		Misc. (disease)
rs11775334	0.32	Ancestral			Cardiovascular
rs11805303	0.68	Derived	1.39		Misc. (disease)
rs1183201	0.48	Ancestral			Metabolism
rs1183910	0.292	Ancestral			Metabolism
rs11864477	0.12	Derived			Morphological
rs11865121	0.69	Derived	1.15		Misc. (disease)
rs1186868	0.2	Derived			Cardiovascular
rs11887534	0.1	Derived	2.2		Misc. (disease)
rs11898505	0.68	Ancestral		Yes	Misc. (disease)
rs11915082	0.425	Derived			Cardiovascular
rs11931074	0.42	Derived	1.37		Neurological
rs11970286	0.44	Derived	1.64		Cardiovascular
rs11970772	0.153	Derived			Morphological
rs11989122	0.48	Ancestral			Morphological
rs11995824	0.55	Ancestral			Morphological
rs12029454	0.15	Derived			Cardiovascular
rs12046278	0.64	Ancestral			Cardiovascular
rs12053903	0.34	Ancestral			Cardiovascular
rs12110693	0.49	Ancestral			Morphological
rs12129861	0.46	Ancestral			Metabolism
rs12130333	0.78	Ancestral			Metabolism
rs12141391	0.02	Derived			Misc. (disease)
rs12143842	0.25	Derived	2.88	Yes	Cardiovascular
rs12155172	0.2	Derived	1.05		Cancer
rs12191877	0.15	Derived	2.64		Misc. (disease)
rs1219648	0.4	Derived	1.2		Cancer
rs12199222	0.33	Ancestral			Morphological
rs12203592	0.159	Derived			Morphological
rs12206204	0.02	Derived			Metabolism
rs12207601	0.16	Derived			Metabolism
rs12210050	0.159	Derived			Morphological
rs12210810	0.06	Derived	3.13		Cardiovascular
rs1223271	0.87	Derived	1.18		Neurological
rs12251307	0.092	Ancestral		Yes	Misc. (disease)
rs12272004	0.07	Derived		Yes	Metabolism
rs12286037	0.94	Ancestral			Metabolism
rs12290811	0.15	Derived	1.2		Neurological
rs12295638	0.1	Derived	1.49		Morphological
rs1229984	0.35	Ancestral	1.79		Cancer
rs12304921	0.15	Ancestral	2.5		Misc. (disease)
rs12324805	0.31	Derived			Morphological
rs12355784	0.48	Derived			Metabolism
rs12356193	0.83	Ancestral			Metabolism
rs1239947	0.35	Derived			Morphological
rs12425791	0.19	Derived	1.29		Cardiovascular
rs12431733	0.48	Ancestral	1.13		Neurological
rs12436436	0.08	Ancestral	1.3		Neurological
rs12444268	0.3	Derived	1.1		Misc. (disease)
rs12449568	0.47	Derived			Morphological
rs12476047	0.135	Derived	3.21		Neurological
rs12476289	0.07	Derived			Cardiovascular
rs12485738	0.3	Ancestral		Yes	Multiple phenotypic classes
rs12504628	0.56	Ancestral			Morphological
rs1250540	0.35	Derived	1.12		Neurological
rs12517906	0.85	Ancestral	2.96	Yes	Morphological
rs12518099	0.23	Derived	1.16		Metabolism
rs12526453	0.65	Ancestral	1.12		Cardiovascular
rs12537284	0.13	Derived	1.54		Misc. (disease)
rs12552736	0.06	Ancestral			Cardiovascular
rs12576239	0.13	Derived			Cardiovascular
rs1258763	0.66	Derived	1.52		Misc. (disease)
rs12593813	0.67	Derived	1.5		Misc. (disease)
rs1260326	0.4	Derived		Yes	Multiple phenotypic classes
rs12612420	0.864	Derived	1.43		Morphological
rs12619285	0.74	Derived			Cardiovascular
rs12621278	0.042	Derived	1.33		Cancer
rs12623288	0.108	Ancestral			Morphological
rs12635698	0.15	Derived	1.41		Morphological
rs12654264	0.39	Ancestral			Metabolism
rs12670798	0.24	Ancestral		Yes	Metabolism
rs1268789	0.309	Ancestral			Morphological
rs12708716	0.712	Ancestral		Yes	Misc. (disease)
rs12714207	0.03	Derived			Metabolism
rs12718597	0.275	Derived			Morphological
rs12722489	0.85	Ancestral	1.25		Misc. (disease)
rs12731740	0.1	Derived	1.09		Morphological
rs12735613	0.24	Derived			Morphological
rs12740374	0.21	Derived			Metabolism
rs12753193	0.45	Ancestral			Metabolism
rs12779790	0.18	Derived	1.11		Misc. (disease)
rs12807809	0.83	Derived	1.15		Neurological
rs12821256	0.14	Derived	2.32		Morphological
rs12896399	0.42	Derived	2.28	Yes	Morphological
rs12899618	0.85	Ancestral			Morphological
rs12913832	0.102	Ancestral			Morphological
rs1291846	0.19	Ancestral			Neurological
rs12946454	0.28	Derived			Cardiovascular
rs12970134	0.32	Derived	4.38		Morphological
rs12979860	0.72	Derived	2		Cardiovascular
rs13015447	0.34	Ancestral	1.41		Misc. (disease)
rs13015714	0.204	Derived	1.28		Cardiovascular
rs13017599	0.34	Derived	1.21		Misc. (disease)
rs13129697	0.25	Ancestral			Metabolism
rs13147758	0.39	Derived			Misc. (disease)
rs13150562	0.68	Derived	1.27		Misc. (disease)
rs131654	0.48	Ancestral	1.28		Misc. (disease)
rs131794	0.167	Ancestral			Cardiovascular
rs13188771	0.17	Derived			Neurological
rs13194053	0.84	Ancestral	1.25		Neurological
rs1325154	0.097	Derived			Neurological
rs13266634	0.475	Ancestral	1.138	Yes	Misc. (disease)
rs1327301	0.63	Derived			Cancer
rs13273123	0.07	Ancestral		Yes	Morphological
rs13277113	0.23	Derived	1.39		Misc. (disease)
rs13281615	0.4	Ancestral	1.08		Cancer
rs13300284	0.04	Derived			Cardiovascular
rs1333040	0.55	Derived	1.29		Cardiovascular
rs1333049	0.47	Ancestral	1.415	Yes	Cardiovascular
rs1335515	0.354	Derived			Neurological
rs1335532	0.87	Ancestral	1.28		Misc. (disease)
rs13385731	0.85	Ancestral	1.43		Misc. (disease)
rs13387042	0.51	Derived	1.24	Yes	Cancer
rs13393173	0.12	Ancestral			Cancer
rs13397985	0.19	Derived	1.41		Cancer
rs13409348	0.24	Derived	1.2		Neurological
rs1344706	0.59	Ancestral	1.12		Neurological
rs1360517	0.06	Ancestral	3.09		Misc. (disease)
rs1366594	0.45	Ancestral			Misc. (disease)
rs1378942	0.36	Ancestral			Cardiovascular
rs1381102	0.4	Derived			Neurological
rs1387153	0.29	Derived			Metabolism
rs1398024	0.25	Derived	1.23		Misc. (disease)
rs1402837	0.23	Derived			Misc. (disease)
rs1408799	0.75	Derived	1.4		Morphological
rs1412829	0.39	Derived	1.42		Misc. (disease)
rs1420101	0.41	Ancestral			Cardiovascular
rs1430742	0.21	Derived			Misc. (disease)
rs1435703	0.06	Ancestral	1.66		Morphological
rs1445898	0.55	Derived	1.12		Misc. (disease)
rs1447295	0.1	Derived	1.5475	Yes	Cancer
rs1447352	0.42	Ancestral			Metabolism
rs1456893	0.68	Ancestral	1.2		Misc. (disease)
rs1458095	0.9	Derived			Morphological
rs1464510	0.456	Derived	1.23		Misc. (disease)
rs1465618	0.23	Derived	1.08		Cancer
rs1471403	0.34	Derived		Yes	Multiple phenotypic classes
rs1473247	0.225	Derived			Morphological
rs1474563	0.58	Derived			Morphological
rs1484948	0.32	Derived			Cardiovascular
rs1490388	0.42	Derived			Morphological
rs1490453	0.17	Derived			Metabolism
rs1492820	0.48	Ancestral			Morphological
rs1495377	0.5	Ancestral	1.28		Misc. (disease)
rs1501908	0.37	Derived			Metabolism
rs1502844	0.385	Derived	1.09		Neurological
rs1512268	0.45	Ancestral	1.18		Cancer
rs1513670	0.37	Derived			Misc. (disease)
rs1517484	0.527	Ancestral			Neurological
rs1520223	0.26	Derived			Morphological
rs1521882	0.82	Derived			Neurological
rs1522232	0.52	Ancestral	2.22		Misc. (disease)
rs1524058	0.4	Derived			Morphological
rs1530440	0.19	Derived			Cardiovascular
rs1532085	0.425	Ancestral		Yes	Metabolism
rs1532624	0.57	Ancestral			Metabolism
rs1533317	0.46	Ancestral			Cardiovascular
rs1534422	0.46	Derived	1.08		Misc. (disease)
rs153734	0.84	Ancestral			Metabolism
rs1539019	0.37	Derived			Cardiovascular
rs1540771	0.42	Derived	1.4		Morphological
rs1541160	0.31	Derived			Misc. (disease)
rs154659	0.71	Ancestral			Morphological
rs1551398	0.62	Derived	1.08		Misc. (disease)
rs1556032	0.49	Ancestral	2.05		Misc. (disease)
rs1557488	0.18	Derived			Neurological
rs1558861	0.18	Ancestral			Metabolism
rs1564282	0.09	Derived	1.7		Neurological
rs157580	0.317	Derived		Yes	Multiple phenotypic classes
rs1602565	0.2	Derived	1.16		Neurological
rs1635852	0.491	Ancestral			Morphological
rs1644305	0.41	Derived			Neurological
rs1667394	0.93	Derived	5.84		Morphological
rs1670533	0.23	Derived			Morphological
rs1678542	0.37	Ancestral	1.12		Misc. (disease)
rs16856202	0.04	Ancestral	2		Misc. (disease)
rs16857031	0.14	Derived			Cardiovascular
rs16879552	0.39	Ancestral	1.68		Misc. (disease)
rs16880441	0.08	Derived			Neurological
rs16886165	0.15	Ancestral	1.23		Cancer
rs16890979	0.23	Derived		Yes	Cancer
rs16891982	0.83	Ancestral	4.86		Morphological
rs16892766	0.07	Ancestral	1.27		Cancer
rs16896068	0.16	Ancestral			Morphological
rs16901979	0.035	Ancestral	1.8	Yes	Cancer
rs16902094	0.15	Ancestral	1.21		Cancer
rs16910061	0.14	Derived			Morphological
rs16921914	0.27	Derived			Misc. (disease)
rs16926246	0.508	Derived		Yes	Morphological
rs16928809	0.09	Derived			Metabolism
rs16937883	0.02	Derived	5.29		Misc. (disease)
rs16948048	0.39	Derived			Cardiovascular
rs16966460	0.1	Derived	1.26		Neurological
rs16973500	0.86	Ancestral			Neurological
rs16982520	0.88	Derived			Cardiovascular
rs16991615	0.06	Derived	1.07		Morphological
rs16996148	0.9025	Ancestral		Yes	Metabolism
rs16998073	0.21	Derived			Cardiovascular
rs17007695	0.1	Derived	2.67		Cancer
rs1701704	0.35	Derived	1.25		Misc. (disease)
rs17021918	0.65	Derived	1.11		Cancer
rs17036101	0.93	Derived	1.15		Misc. (disease)
rs17038182	0.42	Derived			Morphological
rs17042171	0.12	Derived	1.65		Cardiovascular
rs17054392	0	Derived			Cardiovascular
rs17082664	0.13	Derived	1.22		Neurological
rs17083844	0.03	Derived			Misc. (disease)
rs17085007	0.23	Derived	1.35		Misc. (disease)
rs17094273	0.08	Derived			Morphological
rs17104630	0.04	Derived			Morphological
rs17115100	0.09	Derived	1.25		Neurological
rs17116334	0.16	Derived			Neurological
rs17131547	0.01	Ancestral			Morphological
rs17132261	0.02	Derived			Cardiovascular
rs17166496	0.61	Ancestral	1.3		Misc. (disease)
rs17181170	0.542	Ancestral			Cancer
rs17216525	0.07	Derived			Metabolism
rs17221417	0.29	Derived	1.29		Misc. (disease)
rs17228212	0.3	Derived	1.21		Cardiovascular
rs17234657	0.13	Derived	1.54		Misc. (disease)
rs17249754	0.37	Derived	1.06		Morphological
rs172629	0.117	Derived			Morphological
rs1728785	0.76	Ancestral	1.17		Misc. (disease)
rs17300741	0.51	Derived			Metabolism
rs17316633	0.333	Derived			Morphological
rs17319721	0.44	Derived			Misc. (disease)
rs17321515	0.525	Ancestral		Yes	Metabolism
rs173539	0.32	Ancestral			Metabolism
rs1736135	0.57	Ancestral	1.18		Misc. (disease)
rs17367504	0.14	Ancestral			Cardiovascular
rs17375901	0.053	Derived	1.26		Cardiovascular
rs1738074	0.465	Ancestral	1.21		Misc. (disease)
rs17388568	0.26	Derived	1.26		Misc. (disease)
rs17418283	0.28	Derived	1.21		Neurological
rs17445836	0.81	Ancestral	1.25		Misc. (disease)
rs174546	0.44	Ancestral			Metabolism
rs174547	0.33	Ancestral			Metabolism
rs174570	0.83	Ancestral			Metabolism
rs1746048	0.84	Derived	1.17		Cardiovascular
rs17470137	0.29	Derived			Cardiovascular
rs1748195	0.7	Derived			Metabolism
rs17483466	0.2	Derived	1.39		Cancer
rs17531088	0.44	Derived	1.43		Misc. (disease)
rs17565841	0.196	Derived	2.84		Neurological
rs17582416	0.35	Ancestral	1.16		Misc. (disease)
rs17594526	0.03	Derived	1.44		Neurological
rs17605562	0.067	Derived			Morphological
rs17609240	0.708	Derived			Cardiovascular
rs17658378	0.9	Ancestral			Neurological
rs17664267	0.19	Derived			Neurological
rs17672135	0.87	Derived	1.43		Cardiovascular
rs17690232	0.8	Ancestral			Morphological
rs17696736	0.42	Derived	1.28	Yes	Misc. (disease)
rs17706439	0.17	Derived			Cardiovascular
rs17728338	0.054	Derived	1.59		Misc. (disease)
rs17760296	0.16	Derived	1.5		Misc. (disease)
rs17779747	0.35	Derived	1.02		Cardiovascular
rs17782313	0.225	Derived		Yes	Morphological
rs1780324	0.43	Derived			Metabolism
rs17810546	0.1	Derived	1.35		Misc. (disease)
rs17824933	0.25	Derived	1.18		Misc. (disease)
rs1789891	0.14	Derived			Neurological
rs1799969	0.12	Ancestral			Morphological
rs1800562	0.08	Derived		Yes	Multiple phenotypic classes
rs1800588	0.21	Derived			Metabolism
rs1800693	0.45	Derived	1.2		Misc. (disease)
rs1800775	0.51	Derived		Yes	Metabolism
rs1800961	0.03	Derived			Metabolism
rs1801274	0.78	Derived	1.59		Misc. (disease)
rs1801282	0.833	Ancestral	1.14	Yes	Misc. (disease)
rs1805007	0.065	Derived	3.355		Morphological
rs1812175	0.86	Ancestral		Yes	Morphological
rs1830084	0.36	Ancestral			Metabolism
rs1834640	0.08	Ancestral	12.5		Morphological
rs1840440	0.61	Derived	2.16		Morphological
rs185819	0.52	Derived			Morphological
rs1859962	0.46	Derived	1.23	Yes	Cancer
rs1864163	0.8	Ancestral			Metabolism
rs1864982	0.13	Derived	1.36		Misc. (disease)
rs1878047	0.37	Ancestral			Morphological
rs1879352	0.16	Derived	1.53		Cancer
rs1881797	0.18	Ancestral	1.52		Cancer
rs1883025	0.26	Ancestral			Metabolism
rs1892534	0.338	Ancestral			Morphological
rs189897	0.09	Ancestral	3.18		Cancer
rs1913517	0.29	Ancestral	1.24		Misc. (disease)
rs1918974	0.54	Ancestral			Cardiovascular
rs1927702	0.42	Ancestral			Morphological
rs1934951	0.12	Derived	12.75		Misc. (disease)
rs1951082	0.43	Ancestral			Neurological
rs1973993	0.63	Ancestral			Morphological
rs1975197	0.16	Derived	1.31		Misc. (disease)
rs1986655	0.17	Ancestral			Metabolism
rs198846	0.142	Derived			Cardiovascular
rs1990760	0.6	Derived	1.18	Yes	Misc. (disease)
rs1994090	0.08	Derived	1.39		Neurological
rs199533	0.83	Derived	1.28		Neurological
rs1999805	0.44	Ancestral			Morphological
rs2002842	0.49	Derived	1.61	Yes	Misc. (disease)
rs2016266	0.32	Derived			Misc. (disease)
rs2040494	0.5	Derived			Morphological
rs2046210	0.37	Ancestral	1.29		Cancer
rs20541	0.79	Ancestral	1.27		Misc. (disease)
rs2059238	0.22	Derived			Cardiovascular
rs2062377	0.44	Ancestral			Morphological
rs2066808	0.93	Derived	1.34		Misc. (disease)
rs2070488	0.33	Ancestral			Cardiovascular
rs2070600	0.06	Derived			Morphological
rs2074238	0.06	Derived			Cardiovascular
rs2074356	0.15	Derived			Morphological
rs2074518	0.46	Derived			Cardiovascular
rs2075292	0.24	Derived			Metabolism
rs2075650	0.15	Ancestral		Yes	Multiple phenotypic classes
rs2075671	0.225	Derived			Morphological
rs2079795	0.33	Derived			Morphological
rs2082412	0.8	Ancestral	1.44		Misc. (disease)
rs2083637	0.26	Ancestral		Yes	Metabolism
rs2089222	0.03	Derived	2.26		Cancer
rs2090409	0.31	Ancestral			Morphological
rs210138	0.2	Ancestral	1.5		Cancer
rs2104286	0.76	Ancestral	1.155	Yes	Misc. (disease)
rs2106261	0.174	Derived	1.25		Cardiovascular
rs2108225	0.65	Ancestral	1.32		Misc. (disease)
rs2111504	0.23	Ancestral	1.74		Neurological
rs2115172	0.57	Ancestral			Morphological
rs2117032	0.47	Ancestral			Metabolism
rs2138852	0.47	Derived		Yes	Cardiovascular
rs2145270	0.65	Ancestral			Morphological
rs2153157	0.49	Ancestral			Morphological
rs2156552	0.84	Derived		Yes	Metabolism
rs2162440	0.788	Derived			Morphological
rs216345	0.37	Derived	1.15		Neurological
rs2165738	0.27	Derived	1.07		Misc. (disease)
rs2166706	0.46	Ancestral			Metabolism
rs2180233	0.31	Derived			Neurological
rs2180341	0.21	Derived	1.41		Cancer
rs2180439	0.43	Ancestral	1.82		Morphological
rs2187642	0.39	Ancestral			Morphological
rs2187668	0.125	Derived	7.04	Yes	Misc. (disease)
rs2188962	0.43	Derived	1.25		Misc. (disease)
rs219780	0.79	Ancestral	1.25		Misc. (disease)
rs2200733	0.11	Derived	1.49	Yes	Cardiovascular
rs2212361	0.26	Derived			Neurological
rs2227139	0.429	Derived			Cardiovascular
rs2228671	0.88	Derived			Metabolism
rs2230926	0.04	Derived	1.72		Misc. (disease)
rs2231142	0.11	Derived		Yes	Metabolism
rs2237892	0.925	Ancestral		Yes	Misc. (disease)
rs2237897	0.61	Ancestral	1.33		Misc. (disease)
rs2239633	0.52	Ancestral	1.34		Cancer
rs2240466	0.87	Ancestral			Metabolism
rs2241880	0.55	Derived	1.45		Misc. (disease)
rs2242663	0.25	Ancestral	1.2		Cancer
rs2250417	0.44	Ancestral			Metabolism
rs2251746	0.26	Derived			Metabolism
rs2254287	0.38	Derived			Metabolism
rs2259816	0.36	Derived	1.08		Cardiovascular
rs2269241	0.19	Ancestral	1.1		Misc. (disease)
rs2269426	0.76	Derived			Morphological
rs2271293	0.11	Derived		Yes	Metabolism
rs2274432	0.37	Derived			Morphological
rs2274459	0.17	Derived	1.38		Morphological
rs2274910	0.68	Ancestral	1.14		Misc. (disease)
rs227584	0.73	Derived			Morphological
rs227731	0.42	Ancestral	1.38		Misc. (disease)
rs2281135	0.18	Ancestral			Metabolism
rs2282301	0.23	Derived			Neurological
rs2284063	0.35	Ancestral		Yes	Cancer
rs228769	0.2	Derived			Morphological
rs2292239	0.34	Ancestral	1.28	Yes	Misc. (disease)
rs2292303	0.3	Derived			Morphological
rs2294008	0.46	Ancestral	1.15		Cancer
rs229541	0.43	Derived	1.04	Yes	Misc. (disease)
rs2300478	0.24	Derived	1.74		Misc. (disease)
rs2300747	0.88	Ancestral	1.3		Misc. (disease)
rs2301436	0.46	Ancestral	1.21		Misc. (disease)
rs2304130	0.07	Derived			Metabolism
rs2304256	0.71	Ancestral	1.16		Misc. (disease)
rs2312147	0.571	Ancestral	1.09		Neurological
rs2315008	0.69	Derived	1.36		Misc. (disease)
rs2315504	0.442	Derived			Morphological
rs231735	0.51	Derived	1.17		Misc. (disease)
rs2326458	0.26	Derived			Morphological
rs2338104	0.45	Ancestral		Yes	Metabolism
rs2360997	0.86	Ancestral			Neurological
rs236114	0.21	Ancestral			Morphological
rs2373115	0.7	Derived	4.06		Neurological
rs2383208	0.55	Derived	1.34		Misc. (disease)
rs2383393	0.63	Derived			Morphological
rs2384550	0.35	Derived			Cardiovascular
rs2393967	0.627	Ancestral			Morphological
rs2395185	0.61	Ancestral	1.92		Misc. (disease)
rs2395528	0.23	Derived			Neurological
rs2395730	0.42	Derived			Misc. (disease)
rs2398162	0.26	Ancestral	1.31		Cardiovascular
rs2413450	0.382	Derived		Yes	Multiple phenotypic classes
rs2416257	0.85	Ancestral			Morphological
rs2461751	0.44	Ancestral			Cardiovascular
rs2467853	0.38	Ancestral			Misc. (disease)
rs2476601	0.097	Derived	1.83	Yes	Misc. (disease)
rs2478333	0.33	Derived			Cardiovascular
rs2504063	0.4	Ancestral			Morphological
rs2522056	0.21	Derived			Cardiovascular
rs2523393	0.59	Derived	1.28		Misc. (disease)
rs2527866	0.23	Ancestral			Morphological
rs2537859	0.6	Ancestral	1.16		Neurological
rs2540226	0.53	Ancestral			Neurological
rs2540917	0.433	Derived			Morphological
rs2542151	0.157	Derived	1.317	Yes	Misc. (disease)
rs255049	0.22	Ancestral			Metabolism
rs255052	0.17	Derived			Metabolism
rs2554380	0.78	Ancestral			Morphological
rs2562784	0.17	Derived			Morphological
rs2566755	0.21	Derived			Misc. (disease)
rs2568958	0.58	Derived			Morphological
rs2571445	0.6	Ancestral			Morphological
rs258322	0.09	Derived	1.67	Yes	Multiple phenotypic classes
rs2605100	0.692	Ancestral			Morphological
rs261360	0.339	Derived			Morphological
rs2619566	0.093	Derived	3.03		Misc. (disease)
rs2624265	0.42	Derived			Metabolism
rs2648875	0.53	Ancestral	2.97		Misc. (disease)
rs2650000	0.405	Derived		Yes	Metabolism
rs2660753	0.11	Ancestral	1.18		Cancer
rs2664170	0.32	Ancestral	1.16		Misc. (disease)
rs267759	0.05	Derived	3.23		Cancer
rs2681472	0.83	Ancestral			Cardiovascular
rs2681492	0.8	Ancestral			Cardiovascular
rs2717128	0.14	Ancestral			Cardiovascular
rs2730245	0.33	Derived			Metabolism
rs2735839	0.85	Ancestral	1.2		Cancer
rs2736100	0.495	Derived	1.195	Yes	Cancer
rs2736340	0.24	Derived	1.19		Misc. (disease)
rs2736990	0.51	Ancestral	1.23		Neurological
rs2742234	0.765	Derived			Misc. (disease)
rs2765086	0.94	Ancestral	3.86		Morphological
rs2794520	0.36	Derived		Yes	Metabolism
rs2808630	0.701	Derived	1.22		Cancer
rs2812378	0.34	Derived	1.12		Misc. (disease)
rs2814828	0.25	Ancestral			Morphological
rs2814993	0.15	Derived			Morphological
rs2815752	0.62	Derived			Morphological
rs2816316	0.199	Ancestral	1.39		Misc. (disease)
rs2820037	0.14	Ancestral	1.54		Cardiovascular
rs2825388	0.4	Ancestral			Neurological
rs2826340	0.17	Derived			Neurological
rs2836823	0.4	Derived	1.46		Misc. (disease)
rs2837960	0.17	Ancestral	1.05		Misc. (disease)
rs2839619	0.4	Ancestral		Yes	Metabolism
rs2844479	0.68	Ancestral			Morphological
rs2853676	0.73	Derived	1.26		Misc. (disease)
rs2872507	0.47	Derived	1.12		Misc. (disease)
rs28777	0.022	Ancestral			Morphological
rs28927680	0.07	Ancestral			Metabolism
rs2901286	0.03	Derived	4.66		Cancer
rs2903692	0.62	Ancestral	1.54		Misc. (disease)
rs2905072	0.77	Ancestral	1.21		Neurological
rs29232	0.46	Ancestral	1.67		Cancer
rs2941740	0.43	Ancestral			Misc. (disease)
rs2943634	0.65	Derived	1.21		Cardiovascular
rs2943641	0.63	Derived	1.19		Metabolism
rs2953145	0.23	Ancestral	1.84		Neurological
rs2954029	0.44	Derived			Metabolism
rs2967605	0.16	Derived			Metabolism
rs2968863	0.29	Derived	1.35		Cardiovascular
rs2968864	0.25	Derived			Cardiovascular
rs297325	0.23	Ancestral			Misc. (disease)
rs2981579	0.41	Derived	1.17		Cancer
rs2981582	0.38	Ancestral	1.26		Cancer
rs29941	0.69	Ancestral			Morphological
rs3018362	0.35	Derived			Morphological
rs3087243	0.458	Derived			Misc. (disease)
rs3108919	0.27	Ancestral	2.13		Misc. (disease)
rs3110127	0.33	Derived			Cardiovascular
rs3116602	0.21	Derived			Morphological
rs3117035	0.48	Ancestral			Cardiovascular
rs3117582	0.09	Derived	1.23	Yes	Cancer
rs31198	0.75	Ancestral			Morphological
rs3123078	0.6	Ancestral			Cancer
rs3124314	0.585	Derived			Morphological
rs3129055	0.31	Ancestral			Cancer
rs3129934	0.196	Derived	3.3		Misc. (disease)
rs3130340	0.79	Derived			Morphological
rs3131296	0.87	Ancestral	1.19		Neurological
rs3131379	0.1	Derived	2.36		Misc. (disease)
rs3135388	0.225	Derived	2.37	Yes	Misc. (disease)
rs314268	0.34	Derived			Morphological
rs314276	0.33	Ancestral			Morphological
rs314277	0.135	Derived			Morphological
rs314280	0.48	Ancestral	1.2		Morphological
rs31489	0.59	Ancestral	1.12		Cancer
rs3184504	0.44	Derived		Yes	Multiple phenotypic classes
rs3197999	0.27	Derived	1.2		Misc. (disease)
rs3213094	0.45	Derived	1.28		Misc. (disease)
rs32579	0.301	Ancestral			Morphological
rs326	0.78	Derived			Metabolism
rs328	0.09	Derived		Yes	Metabolism
rs332034	0.85	Ancestral			Neurological
rs342293	0.45	Derived			Cardiovascular
rs346923	0.13	Ancestral			Metabolism
rs35391	0.004	Ancestral			Morphological
rs359312	0.04	Derived	3.91		Cancer
rs365132	0.49	Ancestral			Morphological
rs36563	0.15	Derived	1.33		Misc. (disease)
rs37062	0.24	Derived			Cardiovascular
rs3736228	0.14	Derived			Morphological
rs3741208	0.38	Ancestral	1.25		Misc. (disease)
rs3742207	0.44	Derived			Cardiovascular
rs3743200	0.27	Derived			Cardiovascular
rs374748	0.11	Derived	1.47		Morphological
rs3748069	0.74	Derived			Morphological
rs3757247	0.442	Ancestral	1.13		Misc. (disease)
rs3761218	0.635	Derived	1.03		Neurological
rs3761847	0.41	Ancestral	1.32		Misc. (disease)
rs3764021	0.47	Ancestral	1.57		Misc. (disease)
rs3764147	0.265	Derived	1.465	Yes	Misc. (disease)
rs3764261	0.3425	Derived	6.2	Yes	Multiple phenotypic classes
rs3790567	0.24	Ancestral	1.51		Misc. (disease)
rs3791675	0.227	Ancestral		Yes	Morphological
rs3791679	0.81	Ancestral			Morphological
rs3796619	0.33	Ancestral			Morphological
rs3802842	0.43	Ancestral	1.11		Cancer
rs3803662	0.267	Derived	1.22	Yes	Cancer
rs380390	0.7	Derived	4.6		Misc. (disease)
rs3803915	0.89	Ancestral			Morphological
rs3814113	0.68	Derived	1.22		Cancer
rs3816587	0.41	Ancestral	1.09		Misc. (disease)
rs3817198	0.3	Ancestral	1.07		Cancer
rs381815	0.26	Derived			Cardiovascular
rs3821396	0.11	Derived	1.23		Neurological
rs3825199	0.24	Derived			Morphological
rs3825932	0.32	Derived	1.16		Misc. (disease)
rs3825942	0.85	Ancestral	20.1		Misc. (disease)
rs3828309	0.53	Derived	1.25		Misc. (disease)
rs3846662	0.44	Ancestral			Metabolism
rs3846663	0.385	Ancestral		Yes	Multiple phenotypic classes
rs385893	0.558	Ancestral	6.26		Morphological
rs3890182	0.13	Derived			Metabolism
rs3890745	0.33	Derived	1.12		Misc. (disease)
rs3892715	0.469	Derived			Neurological
rs3905000	0.86	Ancestral			Metabolism
rs3923809	0.66	Derived	1.9		Misc. (disease)
rs3924426	1	Ancestral			Cardiovascular
rs393152	0.82	Ancestral	1.3		Neurological
rs3995090	0.41	Derived			Misc. (disease)
rs401681	0.566	Derived	1.15		Cancer
rs4026608	0.38	Derived			Cardiovascular
rs402710	0.672	Ancestral	1.18		Cancer
rs40457	0.28	Ancestral	1.3		Misc. (disease)
rs4085613	0.43	Ancestral	1.32		Misc. (disease)
rs4118325	0.81	Ancestral	4.17		Misc. (disease)
rs4129267	0.37	Ancestral		Yes	Morphological
rs4142041	0.34	Derived	1.14		Misc. (disease)
rs4143832	0.16	Ancestral			Cardiovascular
rs4149056	0.14	Derived	4.5	Yes	Multiple phenotypic classes
rs4149268	0.36	Derived			Metabolism
rs4149584	0.022	Derived	1.58		Misc. (disease)
rs416603	0.44	Derived	1.06		Misc. (disease)
rs420259	0.72	Derived	2.08		Neurological
rs4234898	0.083	Derived			Neurological
rs4236644	0.26	Ancestral			Metabolism
rs4242382	0.12	Ancestral	1.66		Cancer
rs4242384	0.09	Derived	1.88	Yes	Cancer
rs42490	0.68	Ancestral	1.32		Misc. (disease)
rs4263839	0.68	Ancestral	1.22		Misc. (disease)
rs4295627	0.83	Derived	1.36		Misc. (disease)
rs4307059	0.61	Ancestral	1.19		Neurological
rs4321143	0.28	Ancestral			Neurological
rs4324798	0.09	Derived	1.16		Cancer
rs4345115	0.63	Ancestral			Morphological
rs4355801	0.53	Ancestral			Morphological
rs437943	0.33	Ancestral			Cancer
rs439401	0.68	Ancestral			Metabolism
rs4402960	0.3075	Derived	1.145	Yes	Misc. (disease)
rs4420638	0.275	Ancestral		Yes	Multiple phenotypic classes
rs4430796	0.515	Derived	1.2	Yes	Cancer
rs4444235	0.46	Derived	1.11		Cancer
rs445114	0.64	Ancestral	1.14		Cancer
rs4466998	0.479	Derived			Cardiovascular
rs4474514	0.801	Derived	3.07		Cancer
rs448378	0.52	Ancestral			Cardiovascular
rs4506565	0.32	Ancestral	1.36		Misc. (disease)
rs4533251	0.15	Derived			Neurological
rs4533267	0.28	Ancestral			Morphological
rs4537545	0.368	Derived			Metabolism
rs4538475	0.38	Derived	1.24		Neurological
rs4549631	0.5	Ancestral			Morphological
rs4599440	0.23	Ancestral			Metabolism
rs4607103	0.76	Ancestral	1.09		Misc. (disease)
rs4613763	0.13	Derived	1.32		Misc. (disease)
rs4624820	0.54	Derived	1.37		Cancer
rs4626664	0.12	Derived	1.44		Misc. (disease)
rs4636294	0.48	Derived			Morphological
rs4639966	0.3	Ancestral	1.29		Misc. (disease)
rs4654748	0.5	Ancestral			Metabolism
rs4657178	0.33	Ancestral	2.19		Cardiovascular
rs4657482	0.33	Derived	1.14		Cancer
rs4670779	0.32	Derived			Morphological
rs4679904	0.72	Ancestral	1.38		Misc. (disease)
rs4680534	0.37	Ancestral	1.12		Misc. (disease)
rs4689388	0.57	Ancestral	1.16		Misc. (disease)
rs4699052	0.61	Derived	1.21		Cancer
rs4712523	0.365	Derived	1.235	Yes	Misc. (disease)
rs4712524	0.42	Derived	1.22		Misc. (disease)
rs471364	0.12	Derived			Metabolism
rs4713858	0.86	Derived			Morphological
rs4714261	0.17	Derived			Neurological
rs4723619	0.07	Derived	3.01		Cancer
rs4725982	0.22	Derived			Cardiovascular
rs4728142	0.13	Ancestral	1.43		Misc. (disease)
rs472913	0.5	Derived	1.18		Neurological
rs4729260	0.32	Derived			Morphological
rs4743034	0.23	Ancestral			Morphological
rs4750316	0.2	Ancestral	1.14		Misc. (disease)
rs4751178	0.678	Ancestral			Neurological
rs4763879	0.37	Derived	1.09		Misc. (disease)
rs4767631	0.31	Ancestral			Metabolism
rs4773330	0.12	Derived			Metabolism
rs4775041	0.67	Derived		Yes	Metabolism
rs4788084	0.42	Ancestral	1.09		Misc. (disease)
rs4794665	0.48	Ancestral			Morphological
rs4796217	0.34	Derived			Morphological
rs4799915	0.637	Derived			Cardiovascular
rs4800148	0.79	Derived			Morphological
rs4809324	0.1	Derived	1.6		Misc. (disease)
rs4810485	0.25	Ancestral	1.15		Misc. (disease)
rs4810685	0.446	Ancestral			Neurological
rs4811971	0.39	Ancestral			Morphological
rs4820268	0.54	Ancestral			Cardiovascular
rs4820599	0.31	Ancestral			Metabolism
rs4846914	0.4	Ancestral		Yes	Metabolism
rs4857855	0.82	Derived			Cardiovascular
rs4870044	0.28	Ancestral		Yes	Morphological
rs4875598	0.34	Derived			Neurological
rs4889240	0.45	Ancestral			Neurological
rs4895441	0.225	Derived			Morphological
rs4896582	0.27	Ancestral			Morphological
rs4900384	0.29	Derived	1.09		Misc. (disease)
rs4910742	0.07	Ancestral			Metabolism
rs4917014	0.68	Ancestral	1.39		Misc. (disease)
rs492602	0.49	Derived			Metabolism
rs4932217	0.58	Derived			Morphological
rs4933824	0.035	Ancestral			Cardiovascular
rs4939827	0.345	Ancestral	1.18	Yes	Cancer
rs4939883	0.83	Derived		Yes	Metabolism
rs4947019	0.062	Derived			Cardiovascular
rs4950928	0.29	Derived			Morphological
rs4962153	0.156	Derived			Metabolism
rs4962416	0.27	Ancestral	1.17		Cancer
rs4977574	0.56	Derived	1.29		Cardiovascular
rs4977756	0.6	Derived	1.24		Misc. (disease)
rs498872	0.69	Derived	1.18		Misc. (disease)
rs501120	0.13	Derived	1.33		Cardiovascular
rs5015480	0.43	Ancestral	1.15	Yes	Misc. (disease)
rs5031002	0.02	Derived			Metabolism
rs505802	0.7	Derived			Metabolism
rs505922	0.35	Derived	1.81	Yes	Multiple phenotypic classes
rs507666	0.2	Ancestral			Metabolism
rs515135	0.2	Derived			Metabolism
rs5215	0.398	Derived	1.15	Yes	Misc. (disease)
rs5219	0.465	Derived	1.14	Yes	Misc. (disease)
rs526934	0.67	Ancestral			Metabolism
rs544368	0.12	Derived	1.22		Neurological
rs548234	0.26	Derived	1.25		Misc. (disease)
rs5498	0.43	Ancestral			Metabolism
rs560887	0.305	Derived		Yes	Metabolism
rs563507	0.04	Derived	2		Cancer
rs563694	0.34	Derived			Metabolism
rs564398	0.566	Ancestral	1.12		Misc. (disease)
rs5743289	0.17	Ancestral	1.46	Yes	Misc. (disease)
rs5751614	0.49	Ancestral			Morphological
rs5751901	0.39	Ancestral			Metabolism
rs5753037	0.39	Derived	1.1		Misc. (disease)
rs5756506	0.35	Ancestral			Morphological
rs5757949	0.708	Ancestral			Morphological
rs5759167	0.53	Derived	1.16		Cancer
rs5770917	0.17	Derived	1.63		Misc. (disease)
rs577948	0.52	Derived	1.37		Misc. (disease)
rs5945572	0.35	Derived	1.23		Cancer
rs5945619	0.36	Ancestral	1.19		Cancer
rs5982533	0.22	Ancestral			Metabolism
rs599083	0.31	Derived			Morphological
rs599839	0.23	Derived	1.29	Yes	Multiple phenotypic classes
rs6010620	0.495	Ancestral	1.4	Yes	Misc. (disease)
rs6013509	0.184	Derived			Morphological
rs6017342	0.52	Ancestral	1.17		Misc. (disease)
rs602662	0.53	Derived			Metabolism
rs602875	0.68	Ancestral	1.61		Misc. (disease)
rs604381	0.32	Ancestral			Neurological
rs6044777	0.17	Ancestral			Metabolism
rs6056	0.18	Ancestral			Cardiovascular
rs6060369	0.4	Ancestral		Yes	Morphological
rs6060373	0.38	Derived			Morphological
rs6066084	0.06	Ancestral			Morphological
rs6088792	0.26	Derived			Morphological
rs6102059	0.32	Derived			Metabolism
rs610604	0.32	Ancestral	1.19		Misc. (disease)
rs6110278	0.258	Derived			Cardiovascular
rs6110577	0.16	Derived	1.4		Morphological
rs6125048	0.04	Derived	2.73		Cancer
rs613391	0.49	Derived			Morphological
rs6136489	0.741	Derived			Cardiovascular
rs6138150	0.84	Ancestral			Cancer
rs6265	0.85	Ancestral	4.58		Morphological
rs628751	0.492	Ancestral			Cardiovascular
rs6426749	0.17	Ancestral			Morphological
rs6427356	0.28	Ancestral			Neurological
rs6429082	0.46	Ancestral			Morphological
rs642961	0.223	Derived			Misc. (disease)
rs6435862	0.29	Derived	1.68		Neurological
rs6440003	0.44	Ancestral			Morphological
rs6441286	0.39	Derived	1.54		Misc. (disease)
rs644148	0.5	Derived			Neurological
rs6441961	0.3	Derived	1.21		Misc. (disease)
rs6445975	0.28	Derived	1.25		Misc. (disease)
rs6457327	0.62	Ancestral	1.69		Cancer
rs6462411	0.2	Ancestral			Morphological
rs646776	0.784	Ancestral		Yes	Multiple phenotypic classes
rs6469804	0.51	Ancestral			Misc. (disease)
rs647316	0.25	Derived			Morphological
rs6478108	0.46	Ancestral	1.37		Misc. (disease)
rs6494849	0.12	Ancestral	1.23		Neurological
rs6495122	0.42	Ancestral			Cardiovascular
rs6498169	0.37	Ancestral	1.14		Misc. (disease)
rs6499640	0.53	Ancestral		Yes	Morphological
rs6500744	0.53	Ancestral			Neurological
rs6503319	0.45	Ancestral	1.21		Misc. (disease)
rs6511720	0.1	Derived		Yes	Metabolism
rs652889	0.36	Ancestral			Cardiovascular
rs653178	0.475	Derived	1.21	Yes	Multiple phenotypic classes
rs6532197	0.09	Derived	1.32		Neurological
rs6534347	0.35	Derived	1.3		Misc. (disease)
rs6544713	0.32	Derived			Metabolism
rs6545977	0.5	Ancestral			Cancer
rs6548238	0.84	Ancestral			Morphological
rs6564851	0.39	Derived			Metabolism
rs657152	0.39	Ancestral			Metabolism
rs6589566	0.06	Derived			Metabolism
rs6590330	0.34	Derived	1.37		Misc. (disease)
rs6596075	0.17	Derived	1.55		Misc. (disease)
rs6601764	0.41	Derived	1.16		Misc. (disease)
rs6604026	0.285	Derived	1.16	Yes	Misc. (disease)
rs6610953	0.85	Ancestral			Neurological
rs6625163	0.881	Derived	3.3		Morphological
rs6679677	0.1	Derived	1.897	Yes	Misc. (disease)
rs6686842	0.44	Derived			Morphological
rs6696981	0.86	Ancestral			Morphological
rs6700896	0.353	Derived			Metabolism
rs6717918	0.78	Derived			Morphological
rs6724465	0.1	Derived			Morphological
rs6725887	0.14	Ancestral	1.17		Cardiovascular
rs6726292	0.73	Derived	1.39		Morphological
rs6732426	0.475	Ancestral			Morphological
rs6733011	0.46	Ancestral	1.17	Yes	Neurological
rs6733301	0.87	Ancestral			Morphological
rs6733379	0.28	Derived			Neurological
rs673548	0.27	Derived			Metabolism
rs6735786	0.64	Ancestral			Morphological
rs6742078	0.32	Derived			Metabolism
rs6749447	0.28	Derived			Cardiovascular
rs6754295	0.25	Derived			Metabolism
rs6756629	0.92	Ancestral			Metabolism
rs6763931	0.45	Ancestral		Yes	Morphological
rs6769511	0.32	Ancestral	1.23		Misc. (disease)
rs6773957	0.37	Derived			Metabolism
rs6782299	0.73	Ancestral	1.1		Neurological
rs678962	0.22	Ancestral			Morphological
rs680379	0.34	Derived			Metabolism
rs6812193	0.66	Derived	1.12		Neurological
rs6822844	0.815	Ancestral	1.515	Yes	Misc. (disease)
rs6830062	0.89	Ancestral		Yes	Morphological
rs6832769	0.73	Ancestral			Neurological
rs683395	0.08	Ancestral	1.47		Neurological
rs6840361	0.925	Ancestral			Morphological
rs6854783	0.43	Derived			Morphological
rs6855911	0.74	Derived			Metabolism
rs6859	0.442	Derived			Neurological
rs688034	0.31	Derived	1.11		Cardiovascular
rs6896969	0.62	Ancestral	1.1		Neurological
rs6897932	0.74	Ancestral	1.135	Yes	Misc. (disease)
rs6899976	0.28	Derived			Morphological
rs6902771	0.51	Ancestral	1.24		Misc. (disease)
rs6908425	0.78	Ancestral	1.21		Misc. (disease)
rs6909430	0.08	Ancestral			Morphological
rs6918152	0.385	Ancestral			Morphological
rs6918981	0.21	Derived		Yes	Morphological
rs6922269	0.25	Ancestral	1.23		Cardiovascular
rs6929137	0.3	Derived			Morphological
rs693	0.483	Derived		Yes	Metabolism
rs6931514	0.279	Ancestral	1.25		Misc. (disease)
rs6932590	0.78	Ancestral	1.16		Neurological
rs6939340	0.5	Ancestral	1.37		Cancer
rs6968385	0.458	Derived			Neurological
rs6971925	0.02	Derived	13.91		Cancer
rs697739	0.366	Ancestral	2.04		Misc. (disease)
rs6983267	0.505	Ancestral	1.31	Yes	Cancer
rs6984045	0.02	Derived	1.59		Misc. (disease)
rs6987702	0.29	Ancestral		Yes	Metabolism
rs6990255	0.95	Ancestral	1.33		Neurological
rs6993813	0.5	Derived			Misc. (disease)
rs701157	0.45	Ancestral			Neurological
rs7014346	0.18	Derived	1.19		Cancer
rs7020996	0.817	Derived	1.26		Misc. (disease)
rs7023329	0.5	Derived	1.18		Cancer
rs702543	0.55	Ancestral	1.27		Neurological
rs7032940	0.21	Derived	1.32		Morphological
rs703842	0.67	Derived	1.23		Misc. (disease)
rs7046653	0.26	Ancestral			Cancer
rs7072268	0.5	Derived			Metabolism
rs7077361	0.11	Derived	1.19		Neurological
rs7078160	0.16	Derived	1.36		Misc. (disease)
rs710521	0.73	Ancestral	1.19		Cancer
rs710841	0.27	Derived		Yes	Morphological
rs7115578	0.53	Ancestral	1.86		Cancer
rs7117858	0.2	Derived			Misc. (disease)
rs7127900	0.2	Derived	1.22		Cancer
rs7128311	0.03	Derived	13.9		Cancer
rs7130881	0.2	Derived			Cancer
rs7138803	0.37	Derived		Yes	Morphological
rs714052	0.12	Derived			Metabolism
rs7142881	0.562	Derived			Cardiovascular
rs7157785	0.19	Ancestral			Metabolism
rs7176508	0.37	Derived	1.37		Cancer
rs7186852	0.08	Derived	1.29		Misc. (disease)
rs7188697	0.74	Derived	1.66		Cardiovascular
rs7189020	0.431	Ancestral			Morphological
rs7192086	0.24	Derived	1.12		Neurological
rs7193343	0.164	Ancestral	1.21		Cardiovascular
rs719593	0.86	Ancestral			Neurological
rs7197475	0.08	Ancestral	1.31		Misc. (disease)
rs7199343	0.3	Derived	1.56		Misc. (disease)
rs7202877	0.111	Derived	1.28		Misc. (disease)
rs7209395	0.23	Derived	1.75		Morphological
rs7209435	0.27	Ancestral			Morphological
rs721048	0.19	Derived	1.15		Cancer
rs7216389	0.52	Ancestral	1.45		Misc. (disease)
rs7226677	0.12	Derived	1.24		Neurological
rs7236632	0.86	Derived			Neurological
rs724016	0.42	Derived		Yes	Morphological
rs7249094	0.59	Derived			Morphological
rs7250872	0.69	Derived	1.21		Neurological
rs7255045	0.25	Ancestral			Morphological
rs7258249	0.48	Ancestral			Metabolism
rs727153	0.17	Ancestral	1.63		Neurological
rs7279297	0.261	Ancestral			Morphological
rs7297018	0.19	Derived			Neurological
rs730497	0.17	Derived			Metabolism
rs7336332	0.15	Derived	4.01		Morphological
rs7341475	0.62	Ancestral	1.58		Neurological
rs734553	0.77	Ancestral			Metabolism
rs7349332	0.158	Derived			Morphological
rs735665	0.21	Derived	1.45		Cancer
rs737267	0.31	Ancestral			Metabolism
rs7395662	0.61	Ancestral			Metabolism
rs742132	0.7	Ancestral			Metabolism
rs7427021	0.56	Derived	1.16		Neurological
rs743777	0.29	Ancestral	1.09		Misc. (disease)
rs744166	0.57	Ancestral	1.18		Misc. (disease)
rs7442295	0.75	Ancestral		Yes	Metabolism
rs7466269	0.33	Derived			Morphological
rs7474896	0.14	Derived	1.46		Morphological
rs7481311	0.24	Derived			Morphological
rs749052	0.94	Ancestral			Morphological
rs7498665	0.43	Ancestral		Yes	Morphological
rs7499892	0.16	Ancestral			Metabolism
rs7501939	0.5515	Ancestral	1.41	Yes	Cancer
rs7517847	0.56	Derived	1.61	Yes	Misc. (disease)
rs7524102	0.82	Derived		Yes	Misc. (disease)
rs7543130	0.49	Derived			Cardiovascular
rs7544736	0.18	Derived	1.25		Neurological
rs7553007	0.336	Derived			Metabolism
rs7554607	0.56	Derived	1.49		Cancer
rs7561273	0.35	Ancestral			Morphological
rs7574865	0.33	Ancestral	1.51		Misc. (disease)
rs7577851	0.2	Ancestral	6.85		Neurological
rs7577894	0.39	Ancestral	1.41		Misc. (disease)
rs7586898	0.85	Derived			Morphological
rs7590268	0.22	Derived	1.42		Misc. (disease)
rs7590720	0.29	Derived	1.35		Misc. (disease)
rs7603514	0.2	Ancestral	1.36		Morphological
rs7638909	0.4	Derived			Cardiovascular
rs7679673	0.55	Ancestral	1.1		Cancer
rs7702057	0.03	Derived	2.05	Yes	Misc. (disease)
rs7759938	0.33	Ancestral			Morphological
rs7776054	0.22	Derived			Cardiovascular
rs7776725	0.13	Derived			Metabolism
rs7781370	0.34	Derived			Morphological
rs7786877	0.208	Derived			Morphological
rs780094	0.42	Derived		Yes	Metabolism
rs7812879	0.76	Ancestral	1.45		Misc. (disease)
rs7832552	0.32	Derived			Morphological
rs7861820	0.48	Ancestral			Morphological
rs7885458	0.24	Ancestral			Metabolism
rs7895372	0.04	Derived			Morphological
rs789852	0.08	Ancestral			Cardiovascular
rs7903146	0.165	Ancestral	1.5	Yes	Misc. (disease)
rs7910620	0.01	Derived			Cardiovascular
rs7919006	0.95	Derived	4		Morphological
rs7927894	0.36	Derived	1.22		Misc. (disease)
rs7932354	0.29	Ancestral			Misc. (disease)
rs7961894	0.117	Derived			Cardiovascular
rs7969151	0.21	Ancestral			Morphological
rs8015016	0.2	Ancestral			Cardiovascular
rs8017455	0.822	Ancestral			Morphological
rs8034191	0.33	Derived	1.4	Yes	Multiple phenotypic classes
rs8049439	0.37	Ancestral	1.14		Misc. (disease)
rs8049603	0.2	Derived	1.19		Misc. (disease)
rs8049607	0.46	Ancestral	1.25	Yes	Cardiovascular
rs806276	0.583	Derived			Neurological
rs8066857	0.819	Ancestral	1.48		Misc. (disease)
rs8097348	0.255	Derived	1.36		Morphological
rs8099917	0.155	Derived		Yes	Multiple phenotypic classes
rs8102476	0.54	Derived	1.12		Cancer
rs823128	0.97	Derived	1.52		Neurological
rs824931	0.35	Ancestral			Morphological
rs846111	0.2875	Ancestral	1.49	Yes	Cardiovascular
rs855791	0.463	Derived		Yes	Multiple phenotypic classes
rs855913	0.035	Derived	1.08		Misc. (disease)
rs857721	0.317	Derived			Cardiovascular
rs871392	0.15	Derived			Metabolism
rs873917	0.29	Ancestral	1.16		Misc. (disease)
rs874426	0.208	Derived			Neurological
rs87938	0.45	Derived			Morphological
rs882300	0.61	Ancestral	1.19	Yes	Multiple phenotypic classes
rs884205	0.27	Derived			Morphological
rs885389	0.3	Derived			Cardiovascular
rs886774	0.41	Derived	1.11		Misc. (disease)
rs89107	0.5	Ancestral			Cardiovascular
rs893817	0.34	Derived			Cardiovascular
rs907092	0.45	Derived	1.29		Misc. (disease)
rs908922	0.712	Ancestral			Morphological
rs9263739	0.15	Derived	2.73		Misc. (disease)
rs9271366	0.15	Derived	2.78		Misc. (disease)
rs9277535	0.56	Derived	1.75		Misc. (disease)
rs9290663	0.13	Derived	1.58		Cancer
rs9302752	0.29	Ancestral	1.59		Misc. (disease)
rs9319321	0.29	Ancestral	5.2		Misc. (disease)
rs9349205	0.196	Derived		Yes	Morphological
rs9373124	0.22	Ancestral			Cardiovascular
rs9374080	0.375	Derived			Cardiovascular
rs9388489	0.45	Derived	1.17		Misc. (disease)
rs9402686	0.217	Derived			Cardiovascular
rs944289	0.57	Derived	1.37		Cancer
rs947211	0.5	Ancestral	1.3		Neurological
rs9483788	0.178	Derived		Yes	Multiple phenotypic classes
rs9533090	0.5	Derived			Misc. (disease)
rs9548988	0.46	Ancestral	1.1		Misc. (disease)
rs9574565	0.74	Derived	1.31		Misc. (disease)
rs9609565	0.75	Ancestral			Morphological
rs965513	0.34	Derived	1.75		Cancer
rs9815354	0.17	Derived			Cardiovascular
rs9818870	0.15	Ancestral	1.15		Cardiovascular
rs9845475	0.133	Derived			Neurological
rs9859260	0.35	Ancestral			Cardiovascular
rs987237	0.164	Derived			Morphological
rs987525	0.2	Ancestral	2.57	Yes	Morphological
rs991316	0.45	Ancestral	1.62		Cardiovascular
rs9923231	0.4	Derived			Metabolism
rs9939609	0.13	Ancestral		Yes	Multiple phenotypic classes
rs9941349	0.43	Derived	1.48		Morphological
rs995030	0.83	Derived	2.69		Cancer
rs9960767	0.06	Derived	1.23	Yes	Neurological
rs999737	0.76	Ancestral	1.06		Cancer
rs999943	0.72	Derived	1.37		Neurological
